# Supplementary material for: Allergic inflammation is initiated by IL-33–dependent crosstalk between mast cells and basophils
Source: PLoS One. 2020 Jan 15;15(1):e0226701. doi: 10.1371/journal.pone.0226701 (PMC6961911; doi:10.1371/journal.pone.0226701)
Supplement: S1 Dataset — (XLSX) [file pone.0226701.s003.xlsx]

## Sheet: 1A
1h	1h	1h	1h	24h	24h	24h	24h
WT	ST2-/-	IL-33-/-	SASH	WT	ST2-/-	IL-33-/-	SASH
5.08	7.62	7.62	2.54	6.35	1.27	1.27	-1.27
6.35	6.35	8.89	-1.27	6.35	1.27	2.54	-1.27
5.08	8.89	10.16	1.27	5.08	2.54	1.27	0
5.08	10.16	8.89	1.27	5.08	1.27	2.54	3.81
6.35	5.08	15.24	-1.27	6.35	0	2.54	-1.27
16.51	13.97	6.35	0	5.08	2.54	-1.27	2.54
6.35	11.43	6.35	1.27	6.35	1.27	-2.54	0
7.62	13.97	7.62	2.54	5.08		2.54	0
11.43	8.89	5.08		7.62	2.54	1.27
11.43	11.43	7.62		11.43	1.27	0
12.7	6.35	12.7		7.62	-1.27	6.35
8.89		11.43		6.35		1.27
7.62		8.89		8.89		-1.27
11.43				5.08
7.62				2.54
10.16				6.35
8.89
5.08

## Sheet: 1D
WT	ST2-/-	IL-33-/-	SASH
2.53819	0.879888	0.910714	0.787234
1.88	0.616162	0.991279	1.22109
3.06369	0.980769	1.34121	1.04967
1.41549	0.754717	0.936396
1.38904
1.73345
1.9235

## Sheet: 1F
WT	ST2-/-	IL-33-/-	KitW-sh/W-sh	WT	ST2-/-	IL-33-/-	KitW-sh/W-sh
0	0	2.54	2.54	39.37	40.64	38.1	38.1
1.27	0	-1.27	1.27	35.56	41.91	40.64	40.64
0	2.54	0	0	34.29	38.1	34.29	24.13
0	1.27	0	2.54	39.37	41.91	44.45	52.07
1.27	2.54	1.27	1.27	40.64	36.83	41.91	40.64
			0			49.53

## Sheet: 2A
WT	KitW-sh/W-sh	KitW-sh/W-sh	KitW-sh/W-sh	WT	KitW-sh/W-sh	KitW-sh/W-sh	KitW-sh/W-sh
-	-	WT	IL33-/-		-	WT	IL33-/-
10.16	1.27	17.78	12.7	8.89	2.54	8.89	2.54
11.43	1.27	19.05	11.43	6.35	1.27	7.62	2.54
17.78	1.27	24.13	8.89	15.24	1.27	12.7	1.27
11.43	1.27	15.24	11.43	8.89	0	7.62	-1.27
16.51	0	11.43	16.51	11.43		6.35	2.54
15.24		12.7	16.51	10.16		8.89	1.27
11.43			11.43	7.62			0
			15.24				1.27

## Sheet: 2B
Il33 Fold Change
Cpa3-cre		Cpa3-cre x Il33-fl/fl
unstim	IgE/DNP	unstim	IgE/DNP
0.67227	4411.68	429.678	551.46
0.000374463	1767.03	2.52645	83.6975
0.845052	4504.38	6.80575e-05	55.6038
3.85602	2910.62	8.73467e-05	36.6849
0.614341	946.929	2.70778	26.8549
0.0119414		0.718028	1.68426

## Sheet: 2C
Cpa3-Cre	Cpa3-Cre x IL33fl/fl	Cpa3-Cre	Cpa3-Cre x IL33fl/fl
9.652	6.096	11.938	0
5.842	8.128	4.318	0
7.112	5.588	8.636	0.254
5.334	5.08	4.318	0
8.89	7.112	9.144	0.508
5.588	4.572	8.636	0.762
8.636	7.112	5.334	0.254
8.636	4.572	5.08	0
6.096	4.826	4.572	0
4.826	4.318	9.906	0
5.588	7.112	3.81	1.524
4.318	4.826	4.318	1.27
5.588	10.16	5.588	1.778
4.826	5.08	3.81	1.778
4.826	6.604	2.032	0.254
2.032	6.604	4.318	-2.032
2.032	7.112	2.286	2.286
3.556	5.08	1.524	1.27
4.318	3.81	6.35	4.064
5.588	8.128	7.366	4.318
1.778	3.81	2.794	2.286
5.842	4.572	7.62	1.778
	5.08		3.302
	4.064		2.032
	4.318		-1.016
	4.318		0.762
	2.794		-0.508

## Sheet: 2D
Strain	WT	IL-33-/-	IL-33-/-	WT	IL-33-/-	IL-33-/-
BMMC		WT	IL-33-/-		WT	IL-33-/-
	13.97	21.59	21.59	7.62	2.54	2.54
	13.97	16.51	24.13	5.08	8.89	1.27
	12.7	15.24	16.51	7.62	7.62	2.54
	19.05	19.05	15.24	8.89	8.89	1.27
	20.32	13.97	15.24	11.43	12.7	1.27
	12.7	21.59	21.59	11.43	11.43	2.54
	27.94	19.05		15.24	8.89

## Sheet: 3B
Total Cells
	PBS	DNP-IgE
2hr	320000	550000
	260000	375000
	265000	405000
	315000	595000
	160000	405000
	215000	400000
	310000	580000
	365000	765000
	340000	510000
	225000	440000
	410000	520000
	340000	410000
Number of Basophils
	PBS	DNP-IgE
2hr	174.2	322.5
	143.1	356.4
	189	410.55
	156.8	202.5
	215	244
	102.3	232
	105.85	359.55
	133	219
	38	123
	31	78
	30	36

## Sheet: 3C
iDTR	Basoph8 x iDTR	iDTR	Basoph8 x iDTR
4.826	8.382	4.318	-0.508
8.636	7.874	4.826	-0.508
10.922	7.112	8.128	3.048
9.652	8.128	10.16	0.254
7.366	7.62	4.572	1.016
6.096	2.54	2.286	2.54
6.096	4.826	2.286	-0.762
8.636	6.096	6.096	0.254
2.286	7.112	1.016	-0.508
	6.858		-2.032
	4.826		-1.524
	4.826		-1.524
	7.62		3.302
	5.588		0.254
	3.81		-0.508
	4.572		0.254
	6.858		3.81

## Sheet: 3D
Basophil Donor	-	-	WT	ST2-/-	-	-	WT	ST2-/-
Recipient	WT	ST2-/-	ST2-/-	ST2-/-	WT	ST2-/-	ST2-/-	ST2-/-
	5.08	7.62	11.43	8.89	6.35	1.27	8.89	1.27
	6.35	6.35	8.89	3.81	6.35	1.27	6.35	0
	5.08	8.89	6.35	5.08	5.08	2.54	3.81	2.54
	5.08	10.16	10.16	3.81	5.08	1.27	6.35	0
	6.35	5.08	6.35	6.35	6.35	0	2.54	0
	8.89	16.51	8.89	7.62	6.35	0	5.08	2.54
	7.62	17.78	11.43	0	5.08	1.27	5.08	-2.54
	7.62	11.43	8.89	1.27	5.08	1.27	1.27	0
	16.51	13.97	7.62	13.97	6.35	2.54	3.81	2.54
	6.35	10.16	8.89	11.43	5.08	1.27	0	0
	7.62	10.16	7.62	11.43	8.89	0	3.81	1.27
	12.7	7.62	15.24	8.89	5.08	3.81	6.35	0
	11.43	19.05	16.51	11.43	11.43	0	5.08	3.81
	8.89	13.97	12.7	11.43	11.43	2.54	7.62	1.27
	11.43		10.16	19.05	6.35		7.62	2.54
	10.16		12.7	13.97	6.35		6.35	0
	8.89		8.89	7.62	6.35		6.35	0
	16.51		11.43	10.16	5.08		5.08	1.27
	10.16		12.7	13.97			6.35	-1.27
			16.51				11.43
			15.24				8.89
			10.16

[truncated: 8 more sheets: 3E, 4B, 4C, 4D, 4F, 4G, S1, S2]
